# Supplementary material for: Cultivation of Hair Matrix Cells from Cashmere Goat Skins and Exemplified Applications
Source: Animals (Basel). 2020 Aug 12;10(8):1400. doi: 10.3390/ani10081400 (PMC7460477; doi:10.3390/ani10081400)
Supplement: Supplementary file 1 [file animals-10-01400-s001.zip]

Archive with 4 entries (3 files):
- animals-842499-ffsup/
- animals-842499-ffsup/Figure S1 Varied expression of ATRA signaling pathway-related genes in goat HMCs after ATRA treatment. .tif
- animals-842499-ffsup/Figure S2 Expression of marker genes for keratinocyte differentiation in goat HMCs after ATRA treatment..tif
- animals-842499-ffsup/Table S1 Primer information.xlsx
