# Supplementary material for: Cultivation of Hair Matrix Cells from Cashmere Goat Skins and Exemplified Applications
Source: Animals (Basel). 2020 Aug 12;10(8):1400. doi: 10.3390/ani10081400 (PMC7460477; doi:10.3390/ani10081400)
Supplement: Supplementary file 1 [file animals-10-01400-s001.zip › animals-842499-ffsup/Table S1 Primer information.xlsx]

## Sheet: Primer information 
Table S1 Sequence information of designed primers used in present study
Gene symbol	Primer Sequence（5’→ 3’）
FBP1	F: AGCTGGCACTACGAATGTGACGGGA
	R: CAAGGCAGTCGATGTTGGA
ALDH1A3	F: TGGAGTATGCCAAGAAGCG
	R: CGGTGGGTTTGATGAAGAG
CRYM	F: GGAACCGCACCAAAGAAA
	R: GATGGCATTGATGTGAGCC
HOXC13	F: AACTCCTGCCACGCTGCTA
	R: CCTGTGCCTGCCCTAATCT
OVOL1	F: GCCGATGGCGACTGCTTT
	R: AGATGACGGTGGGTGAGGG
SOX21	F: CTGGTGCCCGAGTCACTGCT
	R: CGGACGAGGACGACGAGAT
KRT23	F: CAAGACTACTCCCAATACGAGG
	R: CACGGCTGCTGACTGCT
KRT10	F: CTAAGGGACCAAGGTCAGCAG
	R: GGACTCTACCATCAGGTGCC
KRT1	F: CAAGCTCTGTGCTGCTTTGG
	R: ACAGGAAACGGGGTGTTGAA
LOR	F: TGGCAAGGGCGTCCCAATC
	R: CCATCGACACCCACGGAGAAC
IVL	F: ATCTGTGAACCTGCCTGACTC
	R: GGTGGATGCTGGGCTGTA
CRABP1	F: GTGAACGCCATGCTGAGGAA
	R: GCACCGTGGTGGATGTCTTG
CRABP2	F: CTTTAGTGTTGTCCTCGGACGTTCG
	R: GCACGGTGGTGGAGGTTT
FABP5	F: GGGATGGAAAGGAAAGC
	R: AAACCAGCAGTATGGAGATT
RARA	F: GAGATGGATGACGCTGAGACTGG
	CCTCCGTTTCCGCACATAGAC
RARB	F: GGGCAAGTACACCACGAA
	R: TTTGGCAAACTCCACGAT
RARG	F: CTGCGGATCTGCACAAGGTA
	R: CCAGCGAAGGCAAAGACGAG
RXRA	F: CATGCCGGTGGAGAAGATC
	R: TGCCCGCAGCAAGATGA
RXRB	F: TCAAGCGCACCATCCGTAA
	R: TCCCTCTTCATGCCAGTAGCC
RXRG	F: CCCAGACAGACGGCTCCTA
	R: AGGGCTTGATGTCCTCTGAAA
PPARD	F: CTCAACATGGAGTGTCGGGTGT
	R: TTGCGGTTCTTCTTCTGGATTT
GAPDH	F: TGAACCACGAGAAGTATAACAACA
	R: GGTCATAAGTCCCTCCACGAT
Note: F: forward primer; R: reverse primer.

## Sheet: Melting curves
FBP1
ALDH1A3
CRYM
HOXC13
OVOL1
SOX21
KRT23
KRT10
KRT1
LOR
IVL
CRABP1
CRABP2
FABP5
RARA
RARB
RARG
RXRA
RXRB
RXRG
PPARD
GAPDH
